# Supplementary material for: Ontogenetic Changes in the Digestive Capacities of the Naozhou Stock of Large Yellow Croaker (Larimichthys crocea)
Source: Animals (Basel). 2025 Dec 31;16(1):120. doi: 10.3390/ani16010120 (PMC12785027; doi:10.3390/ani16010120)
Supplement: Supplementary file 1 [file animals-16-00120-s001.zip]

Archive with 1 entries (1 files):
- animals-3991915-supplementary.pdf
